# Supplementary material for: Decontamination of N95 masks for re-use employing 7 widely available sterilization methods
Source: PLoS One. 2020 Dec 16;15(12):e0243965. doi: 10.1371/journal.pone.0243965 (PMC7744046; doi:10.1371/journal.pone.0243965)
Supplement: S1 Data — (XLSX) [file pone.0243965.s001.xlsx]

## Sheet: Sheet1
	Summary - VSV and SARS-CoV-2 Inactivation Results (TCID50/mL)
UV-C vs VSV
	Drying Control			UVC-Treated
1860	5623400	3162300		56.234	56.234	316.23
VFlex	17783000	17783000		56.234	17.783	0
Aura	5623400	17783000		177.83	0	0
PleatsPlus	31623000	17783000		31.623	56.234	0
EO, LT-HPGP, PAF and Autoclave vs VSV
	Drying Control			Autoclave			PAF			Ethylene Oxide			LT-HPGP
1860	5623400	5623400	3162300	0	0	0	0	0	0	0	0	0	0	0	0
VFlex	5623400	5623400	17783000	0	0	0	0	0	0	0	0	0	0	0	0
Aura	3162300	17783000	3162300	0	0	0	0	0	0	0	0	0	0	0	0
PleatsPlus	17783000	5623400	5623400	0	0	0	0	0	0	0	0	0	0	0	0
VHP vs VSV
	Drying Control			VHP
1860	1778300	1778300	562340	0	0	0
VFlex	3162300	1778300		0	0	0
Aura	17783000	562340	3162300	0	0	0
PleatsPlus	1778300	3162300	5623400	0	0	0
Moist Heat (70C + 22% RH) vs VSV
	Drying Control			60 min			120 min
1860	5623400	1778300	1778300	0	0	0	0	0	0
VFlex	31623000	17783000	17783000	0	0	0	0	0	0
Aura	5623400	3162300	5623400	0	0	0	0	0	0
PleatsPlus	3162300	17783000	3162300	0	0	0	0	0	0
PAF vs SARS-CoV-2
	Drying Control			PAF
1860	5623.4	31623	17783	0	0	0
VFlex	17783	3162.3	3162.3	0	0	0
Aura	17783	17783	17783	0	0	0
PleatsPlus	5623.4	5623.4	17783	0	0	0
Autoclave vs SARS-CoV-2
	Drying Control			Autoclave
1860	32000	180000		0	0	0
VFlex	10000	5600		0	0	0
Aura	10000	5600		0	0	0
PleatsPlus	18000	560000		0	0	0
VHP vs SARS-CoV-2
	Drying Control			1 hr cycle			2 hr cycle			5 hr cycle
1860	31623	31623	31623	5.6234	31.623	56.234	5.6234	100	5.6234	0	0	0
VFlex	31623	31623	17783	5.6234	17.783	17.783	0	5.6234	0	0	0	0
Aura	56234	5623.4	17783	17.783	5.6234	5.6234	5.6234	17.783	17.783	0	0	0
PleatsPlus	56234	31623	17783	17.783	17.783	0	0	5.6234	17.783	0	0	0
Moist Heat (70C + 24% RH) vs SARS-CoV-2
	Drying Control			2 hr			3 hr
1860	31623	31623	31623	237.14	56.234	17.783	5.6234	0	0
VFlex	31623	31623	17783	31.623	56.234	177.83	0	5.6234	0
Aura	56234	5623.4	17783	56.234	5.6234	31.623	0	0	0
PleatsPlus	56234	31623	17783	31.623	31.623	5.6234	5.6234	0	0
Moist Heat (75C + 24% RH) vs SARS-CoV-2
	Drying Control			2 hr			3 hr
1860	5623.4	17783	31623	5.6234	0	0	0	0	0
VFlex	5623.4	3162.3	17783	5.6234	0	0	0	0	0
Aura	5623.4	5623.4	17783	5.6234	0	0	0	0	0
PleatsPlus	5623.4	31623	5623.4	5.6234	0	0	0	0	0
